# Supplementary material for: Prognostic Value of Semi-Quantitative Metabolic Parameters on [18F]FDG PET/CT in Patients with Diffuse Large B-Cell Lymphoma at Diagnosis
Source: Curr Oncol. 2026 Jul 1;33(7):392. doi: 10.3390/curroncol33070392 (PMC13408989; doi:10.3390/curroncol33070392)
Supplement: Supplementary file 1 [file curroncol-33-00392-s001.zip]

Archive with 1 entries (1 files):
- curroncol-4352860-supplementary.pdf
